# Supplementary material for: 1,3-Disilabicyclo[1.1.0]butane and η2‑Silene Nickel Complex Derived from a Bromosilene
Source: Inorg Chem. 2026 Apr 28;65(18):10087–95. doi: 10.1021/acs.inorgchem.6c00544 (PMC13169367; doi:10.1021/acs.inorgchem.6c00544)
Supplement: Supplementary file 2 [file ic6c00544_si_002.xyz]

162
Bicyclobutene Free Energy = -3853.737544139849
Si	4.688533826673	10.085945542692	2.374531673193
C	5.467054786895	11.182446026034	3.760032049024
H	5.024031463872	11.185566995883	4.758880662901
C	3.103168970803	11.185085912395	2.319422607295
H	2.699985296804	11.182842994346	1.300633900244
C	4.842885761256	8.211135345649	2.157044586089
Si	5.515545109276	7.536010715255	3.846442463006
C	4.755573276507	8.384171092594	5.359045182030
H	4.561486647097	7.640893495513	6.141502366351
H	3.812753644812	8.899713208000	5.149477741927
H	5.461489476841	9.120148054038	5.760136240679
C	7.393738833527	7.707530520781	3.939992844340
H	7.703553379115	7.474692520778	4.966493867224
H	7.761983530335	8.711057143471	3.706378805685
H	7.891300910960	6.993463819747	3.274769863720
C	5.206075305134	5.673991997619	3.991900570977
H	5.657514971673	5.115227084174	3.165330539488
H	4.148962683637	5.400354583605	4.048380831344
H	5.688171768523	5.331155976293	4.915682402563
Si	3.072469012194	7.490036222722	1.922073467792
C	2.068621173907	7.552112296471	3.523722436301
H	1.081222725812	7.130824510064	3.294405870653
H	1.903966212491	8.575037453921	3.879735701578
H	2.494986924118	6.964540439203	4.342963540190
C	2.002423011874	8.446074080699	0.676933679332
H	1.396360788114	7.747471260187	0.088099808580
H	2.564104692212	9.069946769841	-0.024102409486
H	1.316855258402	9.099128931640	1.227369346851
C	3.166572333814	5.660567103337	1.407504218039
H	2.653635625776	5.042482839032	2.152236163183
H	4.190321052957	5.285839749863	1.322608700614
H	2.675127113449	5.498149939246	0.443226372694
C	5.938652039064	7.755863084712	1.125100740510
H	6.881968802793	8.240789623065	1.417062510983
H	6.112938001807	6.677673399229	1.276262726699
C	5.829826863724	7.952791947696	-0.410249612938
C	7.183172219427	7.505952554301	-0.988347873102
H	7.390073493899	6.459268282628	-0.736461123408
H	8.006697839752	8.115125406517	-0.600746572740
H	7.182306174468	7.594466550839	-2.080292583532
C	4.753584581572	7.081084312677	-1.063753262405
H	3.742646544310	7.350976521886	-0.752648451618
H	4.911872879661	6.021587297746	-0.834803689095
H	4.798181034595	7.197318482047	-2.152965866063
C	5.608008247548	9.417519731461	-0.785997059236
H	5.660093865936	9.545104449927	-1.874112439612
H	6.374138579694	10.056403560240	-0.331334529555
H	4.633621734688	9.792520377717	-0.452195358385
C	6.953931757981	11.174394678245	3.890690652200
C	7.528925910786	11.161532359938	5.164207847849
H	6.862794699472	11.160632081165	6.025701369971
C	8.912203694090	11.146867677980	5.358383112187
C	9.739940012998	11.148668616699	4.232708394288
H	10.814154899347	11.138450120194	4.363806856318
C	9.205873018150	11.164146183419	2.938819411495
C	7.819857806043	11.175712370584	2.788368055794
H	7.386435785361	11.186631380562	1.790191723985
C	9.460547568541	11.125274099989	6.787244143728
C	10.083161259134	11.168624556537	1.684208989193
C	1.986638270347	11.179685307688	3.307593114319
C	0.660665245808	11.158256711794	2.857759382509
H	0.486414094337	11.160982526051	1.785848214942
C	-0.419543961177	11.128239206087	3.742123672243
C	-0.148327847110	11.123397636332	5.112405990017
H	-0.977782582507	11.093408580735	5.814928454778
C	1.159106025169	11.154011438278	5.607284649622
C	2.209178809362	11.183475697694	4.691650652405
H	3.226960016313	11.206226944734	5.052682591794
C	-1.871418658592	11.093612903917	3.256857722618
C	1.401506875199	11.138182134293	7.118615137896
C	2.891691048553	11.211709831622	7.472543005370
C	0.696617762155	12.344812638587	7.759609892263
H	-0.383095642995	12.324200401319	7.582473983634
H	1.088055615289	13.281295097905	7.347347579973
H	0.861068299958	12.348680661941	8.843135255196
Si	4.693836799162	12.274779856664	2.369444621352
C	4.857007779422	14.146132984981	2.134658501816
Si	5.538667465625	14.832625803810	3.815917974265
C	4.783627250549	13.999873556319	5.339117206932
H	4.606435901567	14.749657840685	6.119317062467
H	3.832410131020	13.495494869719	5.141562125309
H	5.484016300293	13.257325775453	5.737669673843
C	7.415909909856	14.651408770336	3.904427037703
H	7.731689290172	14.903984515757	4.924317052949
H	7.774919383689	13.639926898746	3.690992546595
H	7.916523037262	15.346990782108	3.222209716070
C	5.237171314014	16.696986961865	3.946607372479
H	5.687443706478	17.246925343526	3.113543184148
H	4.181277877244	16.975152719683	4.004747447852
H	5.723986298936	17.045941367618	4.865598995420
Si	3.088194635902	14.870785052179	1.899234501794
C	2.091109129050	14.824586197096	3.505338637758
H	1.104230887641	15.247605071611	3.277383102158
H	1.924589552730	13.804726755193	3.869286701576
H	2.522953138980	15.416472900831	4.318440341064
C	2.008268608471	13.907303085682	0.668205045564
H	1.395633834437	14.602945639436	0.082664267265
H	2.564317033933	13.281904171695	-0.035955868058
H	1.328736327832	13.254933357669	1.227146824630
C	3.186169129788	16.695638116861	1.369352335419
H	2.676377030260	17.321065922945	2.110143921516
H	4.210801779806	17.066901018315	1.279870604956
H	2.693528864712	16.851956377093	0.404700580174
C	5.951136705344	14.587160687161	1.094974533281
H	6.892722327526	14.099092387090	1.387074843002
H	6.132388295234	15.665444954271	1.237179626308
C	5.836026540129	14.379496651356	-0.438469380862
C	7.189008133039	14.817305146985	-1.024360886019
H	7.400879840230	15.864835125269	-0.780221798417
H	8.011661898224	14.207591637732	-0.635709093337
H	7.183967982707	14.721505947480	-2.115676339858
C	4.760731755947	15.250418498617	-1.094620468426
H	3.749651108179	14.985029287803	-0.779922278349
H	4.922411477175	16.310755894172	-0.872106795052
H	4.802660674540	15.127771161211	-2.183229558899
C	5.607635716796	12.912982303927	-0.803095363981
H	5.654644300295	12.777938161201	-1.890533308441
H	6.373698196222	12.274458160444	-0.347659373618
H	4.633301868193	12.543842841829	-0.462679807979
H	3.446875584017	10.355858546264	7.071743521372
H	3.007955208940	11.203515634254	8.561492017625
H	3.353093169548	12.130751376885	7.093507751839
C	0.832290588599	9.833307293664	7.700061985159
H	-0.242039037793	9.743574326579	7.510805515293
H	1.327418008196	8.965772304020	7.249272148456
H	0.990919010570	9.797543965389	8.783929766146
C	-2.544444847260	9.809730575647	3.769666585761
H	-2.548519875394	9.766137084543	4.863113831267
H	-3.583871562859	9.761406272671	3.425197246736
H	-2.016238676870	8.924267290088	3.399808500489
C	-2.619493742108	12.320704699555	3.803080540175
H	-3.660672400654	12.314428548761	3.460520857948
H	-2.624554394179	12.335747167228	4.897260922997
H	-2.147305130122	13.245980905272	3.456047550388
C	-1.971810538988	11.111065970945	1.728236064547
H	-1.524084219938	12.017128238616	1.305361770949
H	-1.477659211743	10.241465874264	1.281178178144
H	-3.025300461084	11.087308581827	1.430580912603
C	9.769717860728	12.428043297887	0.859928214115
H	8.723550513811	12.431032216328	0.535859690870
H	9.943378708287	13.335535622461	1.449353044820
H	10.399495120132	12.468667802334	-0.036497231837
C	11.578831522991	11.158569991535	2.012331602809
H	12.157736967395	11.163355051400	1.083044261007
H	11.869378262863	12.040745494824	2.592642107284
H	11.860904762700	10.264243032116	2.578023104208
C	9.756782444719	9.924601169652	0.841820700531
H	9.921204082105	9.006944843383	1.418116978677
H	8.710614845212	9.937007667472	0.517994296973
H	10.386045827486	9.890244356643	-0.055220508354
C	10.991922647883	11.116297015127	6.824191775126
H	11.332174568300	11.101074435770	7.864850662079
H	11.401739865070	10.231898691779	6.324852321124
H	11.411552574175	12.008467810485	6.347287449515
C	8.967555448114	12.373594002836	7.538376545315
H	9.309945431859	13.285147106531	7.036776689144
H	7.874916997758	12.408632180486	7.590683947719
H	9.354949704182	12.377418061950	8.563689455446
C	8.953716508729	9.860971573963	7.501821494089
H	7.860578222996	9.835967610574	7.551151803475
H	9.287206154700	8.961063641296	6.973816520500
H	9.339685234568	9.822788404326	8.526982063400
109
Ni silene complex Free Energy = -3033.005005962066
Br	4.627081287522	12.032092712114	12.186012025334
Ni	7.921396795603	13.151267494342	10.746037512018
Si	6.286253182360	11.681924095117	10.567875768598
C	4.856023327952	16.774637207029	6.423534651000
C	5.545605951033	17.294142059877	12.411214815738
H	6.254999556369	17.947583473406	11.890476650743
H	6.063233324108	16.363522781822	12.667775391314
H	5.246817114056	17.786076938384	13.344398351991
C	4.314835937135	17.022588735340	11.530074615863
C	3.324682986419	16.131267807783	12.299018397469
H	2.993083323944	16.636450453376	13.213900714984
H	3.774289620059	15.173828257534	12.580671454791
H	2.444054311781	15.916489779406	11.684707270349
C	3.630612911222	18.362312666534	11.240475246936
H	3.322967991281	18.828470654443	12.182556087802
H	2.735281472478	18.229100126212	10.623886946787
H	4.302993987280	19.058204612326	10.726871181702
Si	5.663108341544	8.586443093768	11.166788757025
Si	4.547778529201	10.074350593049	8.634004973627
C	5.002481853439	16.182004013537	7.828588182642
C	5.770345159319	14.317571026203	9.229912382988
C	5.573463564594	14.916398309556	7.973728656519
H	5.884706267359	14.362701099666	7.089165221074
C	4.595364474339	16.866131575497	8.978691383189
H	4.144311233820	17.844699032433	8.882759405036
C	6.059105100160	9.935513987648	9.848259556703
C	6.444124397575	13.020444603403	9.341664299863
H	6.789440638195	12.631984106005	8.376886947806
C	5.350988301385	15.047478624341	10.357595111724
H	5.500172609246	14.607221526718	11.339992485026
C	4.892079943479	11.127144816639	7.092476847457
H	4.132006959334	10.860395872871	6.347203030318
H	5.869241375223	10.980427922274	6.622910325020
H	4.773640247425	12.190721165677	7.320772136172
C	3.824561280588	8.409216562113	11.579488829222
H	3.176611647243	8.216093472424	10.721019671819
H	3.447077752173	9.292304790760	12.103732972045
H	3.732223985690	7.554138803449	12.260674167171
C	4.756547252500	16.303332576671	10.251560835340
C	9.064513333872	9.292444077442	10.727666480770
H	10.150978333500	9.313409111290	10.882951396189
H	8.702346570381	8.321537708206	11.077848237158
H	8.614617323968	10.076508186205	11.348293973314
C	6.448524958900	8.822371335945	12.874839748966
H	6.163825624651	9.786414129369	13.307577534265
H	7.536937975250	8.735233855887	12.892196441511
H	6.044803828513	8.041006451198	13.530578361015
C	6.216048546536	6.889195692510	10.524803958567
H	5.926181323288	6.134312080216	11.265340804111
H	7.298060226774	6.808259964953	10.380059203694
H	5.734893760751	6.621948380010	9.578101798206
C	4.142581538986	8.349344117052	7.953544118179
H	3.838070694465	7.629021113155	8.717262468013
H	4.996158798988	7.925276618861	7.412294327872
H	3.317975255216	8.440919490796	7.237056407030
C	2.990114038496	10.861953044306	9.345048334568
H	3.150278952753	11.934660724736	9.499884231694
H	2.636435525062	10.437618611920	10.285371532799
H	2.197184702167	10.748744523795	8.594890248286
C	7.229597707878	9.472949859242	8.894634617780
H	7.003249783324	8.433457542717	8.626746433664
H	7.154289226265	10.022878098333	7.947553175174
C	8.752201785397	9.513882103398	9.248526815037
C	9.385298101245	10.840557164243	8.804952315985
H	8.975895647065	11.691330082433	9.361422296722
H	9.208364141480	11.022131034531	7.737304200480
H	10.470231465661	10.821028022082	8.970878729615
C	9.418740630375	8.393950499800	8.434459515456
H	9.195734225322	8.502236494122	7.366465283509
H	9.060836990539	7.408863535706	8.755227076933
H	10.507676876162	8.417020970336	8.556891767654
P	8.943114119425	12.965359786486	12.748891274429
C	8.230899957584	11.858852347752	14.028367146307
H	8.750198534997	11.965500767875	14.986842138940
H	8.307092778274	10.822759836167	13.687533370854
H	7.168821627301	12.090731845370	14.153973920287
C	10.708938683036	12.439102316894	12.763044506157
H	11.306805975503	13.122666719773	12.154135949921
H	10.785992357271	11.437823456868	12.328543099235
H	11.109530644431	12.420195663150	13.781944243561
C	9.014583227373	14.563741248130	13.665726963504
H	7.993713149730	14.911316911087	13.850595057506
H	9.524044608776	15.320073491527	13.060919034329
H	9.535213502446	14.455724811754	14.622981317742
P	9.075922067566	14.877816087346	9.678051412162
C	10.861019219058	15.154112488139	10.068250270876
H	11.414049641931	14.223696028483	9.902783588370
H	10.981864336745	15.443927461718	11.116870472933
H	11.291589566371	15.937958788645	9.436032927787
C	8.412651752974	16.590855838595	9.780983737320
H	8.368121657903	16.905010645912	10.828133846260
H	7.396417137019	16.611085553171	9.373863708234
H	9.047374427404	17.285437334949	9.219820512255
C	9.172224436103	14.628963911331	7.858284535513
H	9.732351097146	15.435136445803	7.372967519880
H	8.154597227072	14.606120446918	7.459754927463
H	9.652979694413	13.669292095240	7.645779538898
C	4.218178410913	18.167262801453	6.442814946246
H	4.820372138833	18.877313642040	7.019892099470
H	4.137286771732	18.549492851631	5.419778874624
H	3.210954582414	18.141387481481	6.871839663244
C	6.247953144531	16.892732284397	5.778923812411
H	6.904456535442	17.521550011740	6.391156469684
H	6.723754749205	15.912928584721	5.669074907730
H	6.170629440407	17.342439738870	4.782215862185
C	3.973996937647	15.851821386298	5.565870252826
H	4.407930623381	14.851526021056	5.472302369188
H	2.979724931584	15.745922628181	6.011730689797
H	3.858338918430	16.266618274495	4.557771396420
82
silene Sum of electronic and thermal Free Energies= -1940.209280
Br 0.72497440 -2.25695955 0.98317397
Si 0.91972366 -0.15685924 0.16023824
C -5.13268134 2.50171587 -0.10229426
C -3.69806097 -3.24691861 1.32144270
H -3.96627512 -2.71171328 2.23829005
H -2.60584752 -3.26255467 1.24839535
H -4.04699285 -4.28207801 1.41127568
C -4.33760155 -2.57512897 0.09411831
C -3.94140965 -3.35057247 -1.17364633
H -4.29977111 -4.38452759 -1.11239256
H -2.85527686 -3.37799928 -1.30490449
H -4.37808249 -2.88626766 -2.06401231
C -5.86042075 -2.64812741 0.24509509
H -6.17039699 -3.69510990 0.32620000
H -6.37313807 -2.21360657 -0.61973420
H -6.20104599 -2.12718706 1.14626246
Si 4.01576100 -0.63703894 0.74533344
Si 2.80272517 -0.20478876 -2.13581168
C -4.20772168 1.27979599 -0.10917049
C -1.93435674 0.38765008 -0.23306789
C -2.83122531 1.46596646 -0.22587449
H -2.42457325 2.47227293 -0.30379247
C -4.69014397 -0.02887377 0.00246548
H -5.75577252 -0.19173720 0.09680182
C 2.66583896 0.32112575 -0.26326845
C -0.50189223 0.65352715 -0.35594406
H -0.25885240 1.65688437 -0.71425696
C -2.46153560 -0.90692187 -0.14046904
H -1.78144845 -1.75103313 -0.18405865
C 1.81348463 0.97051371 -3.23186299
H 1.75490637 0.52478337 -4.23192167
H 2.28400417 1.95232120 -3.33933107
H 0.78796886 1.10772366 -2.87505301
C 4.37446167 -2.36225171 0.05752792
H 4.63216691 -2.40041452 -1.00334012
H 3.53969405 -3.04690691 0.23514387
H 5.23521869 -2.74730043 0.61830476
C -3.83096337 -1.13305500 -0.01334232
C 2.89713196 2.20262651 2.28441037
H 2.72957724 2.94593246 3.07192924
H 3.91961940 1.83099807 2.39486012
H 2.20484093 1.37374379 2.46658300
C 3.63323776 -0.93699296 2.58080990
H 2.58729074 -0.78083582 2.85561555
H 4.24622389 -0.29782098 3.22375371
H 3.87108672 -1.97969331 2.81846930
C 5.63394169 0.33445594 0.62945889
H 6.40876175 -0.23286196 1.15830489
H 5.57933653 1.32412176 1.09280935
H 5.97098376 0.46701061 -0.40290438
C 4.58758418 -0.07232827 -2.74413760
H 5.28257758 -0.77358037 -2.27660540
H 4.97669213 0.94150606 -2.59882002
H 4.59161893 -0.26750706 -3.82295976
C 2.09868679 -1.92491498 -2.45873460
H 1.00319247 -1.90029976 -2.42268298
H 2.44103768 -2.70011129 -1.77064310
H 2.38259319 -2.22578846 -3.47434024
C 2.91115855 1.87775256 -0.29077261
H 3.96579860 1.99566560 -0.57375890
H 2.34543841 2.31215369 -1.12528355
C 2.65623299 2.83732024 0.91695774
C 1.22815264 3.40460357 0.90457569
H 0.48195968 2.64574182 1.15202664
H 0.97885618 3.82960466 -0.07553352
H 1.14251689 4.20660132 1.64635266
C 3.62678803 4.01427016 0.73408044
H 3.48993549 4.48574872 -0.24625930
H 4.66894980 3.68184009 0.80609572
H 3.46006303 4.77785495 1.50127462
C -6.60904341 2.11412345 0.03036329
H -6.80264417 1.57851205 0.96572938
H -7.22626661 3.01853143 0.02874859
H -6.93666084 1.48345554 -0.80285653
C -4.76678320 3.41125862 1.08270365
H -4.88090103 2.87541683 2.03064311
H -3.73229884 3.76159298 1.01682700
H -5.42072974 4.29065565 1.10214334
C -4.95709871 3.28132519 -1.41620557
H -3.92709140 3.62766898 -1.54404039
H -5.21017545 2.65220192 -2.27583325
H -5.61227813 4.15992078 -1.42656318
33
Nickel-ethylene complex Sum of electronic and thermal Free Energies= -2508.165738
Ni -0.00355600 0.76673600 -0.04279000
C 0.77826400 2.59496700 -0.01474900
H 1.31741300 2.82371900 -0.94038100
P -1.78793800 -0.42193200 -0.01130700
C -3.42173200 0.43761600 0.04132800
H -4.26730900 -0.26680000 0.06771100
H -3.51285400 1.08326100 -0.84282000
H -3.45628000 1.08242300 0.93004500
C -2.07628200 -1.58101100 -1.42330800
H -1.24430200 -2.29521700 -1.48376300
H -2.10040700 -1.00728200 -2.35974700
H -3.02223600 -2.13363600 -1.31375800
C -1.98190900 -1.57531800 1.42183700
H -1.94979000 -0.99700100 2.35521300
H -1.14345500 -2.28499100 1.43391300
H -2.92900100 -2.13485600 1.37553700
P 1.75052700 -0.46794800 -0.01865900
C 1.71571100 -2.23708000 -0.56402100
H 1.40400000 -2.28453000 -1.61674200
H 0.97828000 -2.78964900 0.03478500
H 2.69800500 -2.72341600 -0.45951100
C 2.49075500 -0.65795200 1.66405200
H 1.76096400 -1.14018400 2.32860600
H 2.71310600 0.33802700 2.06990100
H 3.41380200 -1.25771400 1.64150300
C 3.21662400 0.12399200 -0.97328100
H 4.08889400 -0.53585100 -0.84831300
H 3.47149800 1.13750300 -0.63608400
H 2.95451400 0.17897800 -2.03882700
C -0.63902300 2.64601000 0.01388200
H -1.16342300 2.87472200 0.94780400
H -1.19894200 2.91372600 -0.88855300
H 1.35382000 2.79102700 0.89666300
94
1,3-disilabicyclo[1.1.0]butane (6a) Sum of electronic and thermal Free Energies= -2410.882286
C 0.00177100 -2.68112300 0.04804800
H 0.00171900 -2.39032100 1.10508000
C -1.25379800 3.52911800 -0.24660600
H -1.26273500 4.41388400 0.40532900
H -2.15916300 2.94813600 -0.02506800
C -1.25893000 3.95979600 -1.72035500
H -2.15585900 4.55674400 -1.92520700
C -0.00312100 4.79729800 -2.01052300
H -0.00335200 5.12191400 -3.05932300
H -0.00369000 5.70288900 -1.38942300
Si 1.18535700 0.00057600 -0.31409600
Si -1.18485300 -0.00087200 -0.31353800
Si -2.37485900 -0.00089300 1.72148600
Si 2.37487000 0.00147700 1.72125400
C 0.00086400 -1.42087400 -0.83997400
C -0.00091700 1.42042200 -0.84040500
C 0.00093900 -1.86500400 -2.32094000
H 0.00029600 -0.99198800 -2.98007800
C -1.24924900 -3.53115000 -0.24595800
H -2.15536600 -2.95136400 -0.02436500
H -1.25694900 -4.41590400 0.40600800
C -1.25095400 -2.71122100 -2.61030400
H -1.26264700 -3.00454500 -3.66843200
H -2.15189300 -2.11021200 -2.42578300
C 1.25386400 -2.70958200 -2.61063500
H 2.15405800 -2.10738800 -2.42636500
H 1.26564400 -3.00288900 -3.66876700
C 1.25384700 -3.52948900 -0.24627600
H 1.26290000 -4.41421900 0.40570600
H 2.15924100 -2.94847700 -0.02493600
C 1.25874700 -3.96026100 -1.72000600
H 2.15565500 -4.55720500 -1.92495600
C -1.25395500 -3.96191200 -1.71968600
H -2.15012500 -4.56003700 -1.92440900
C 0.00290900 -4.79780500 -2.00992200
H 0.00357700 -5.70334100 -1.38874300
H 0.00299000 -5.12251700 -3.05869400
C -0.00169400 2.68075200 0.04757400
H -0.00149900 2.39003000 1.10462200
C -0.00123500 1.86448600 -2.32136400
H -0.00070500 0.99145300 -2.98048600
C 1.24929200 3.53074600 -0.24665300
H 1.25709300 4.41553900 0.40526000
H 2.15542900 2.95096300 -0.02513600
C 1.25062200 2.71067500 -2.61096400
H 1.26214000 3.00394900 -3.66910900
H 2.15157800 2.10966000 -2.42656100
C -1.25420400 2.70905600 -2.61089900
H -2.15437200 2.10687600 -2.42644100
H -1.26615900 3.00229400 -3.66904900
C 1.25378200 3.96141500 -1.72041300
H 2.14992500 4.55952300 -1.92531300
C 2.06245300 -1.52660700 2.79362200
H 2.75312200 -1.52466300 3.64489600
H 2.19941500 -2.46552100 2.24883800
H 1.04563700 -1.51623300 3.19551500
C 2.06023900 1.52891800 2.79382900
H 1.04278000 1.51792500 3.19403700
H 2.19771800 2.46814400 2.24969900
H 2.74949100 1.52682500 3.64624800
C 4.22780300 0.00280500 1.20755000
C 5.11244100 0.00393800 2.46329200
H 6.17309600 0.00495400 2.17643100
H 4.94433300 -0.88323100 3.08413200
H 4.94254800 0.89099100 3.08382600
C 4.54953300 1.25147100 0.37691200
H 4.35153300 2.17450900 0.93547100
H 3.96314300 1.28393200 -0.55054100
H 5.61161600 1.25824200 0.09497000
C 4.55151300 -1.24591600 0.37776100
H 3.96529500 -1.27983800 -0.54974800
H 4.35482100 -2.16888900 0.93687900
H 5.61364800 -1.25127400 0.09596600
C -2.06025200 -1.52838600 2.79402100
H -1.04322500 -1.51657600 3.19535200
H -2.19624900 -2.46757600 2.24947400
H -2.75045500 -1.52720000 3.64567400
C -2.06248800 1.52713800 2.79388000
H -2.75177400 1.52390000 3.64627000
H -2.20157400 2.46609000 2.24968500
H -1.04503100 1.51795300 3.19411800
C -4.22770100 -0.00214300 1.20752700
C -5.11243400 -0.00181100 2.46320300
H -4.94418300 0.88596200 3.08314400
H -4.94275700 -0.88826000 3.08465700
H -6.17306800 -0.00291100 2.17626700
C -4.54959700 -1.25158000 0.37810600
H -5.61169600 -1.25851300 0.09622100
H -4.35164900 -2.17409200 0.93753900
H -3.96325600 -1.28497500 -0.54934600
C -4.55108400 1.24579600 0.37644600
H -5.61319400 1.25107700 0.09456400
H -3.96478600 1.27867000 -0.55105000
H -4.35427100 2.16930900 0.93463400
112
1,3-disilabicyclo[1.1.0]butane (6b) Sum of electronic and thermal Free Energies= -2646.442579
Si -1.11439800 0.13611400 -0.39238200
Si 1.11432300 -0.13623400 -0.39226500
Si 2.96723200 -0.22062800 1.08103800
Si -2.96710700 0.22085800 1.08113400
C 0.07030300 1.78806300 -2.59213700
H -0.10462100 0.90406500 -3.20710100
C 0.38978800 2.70072900 -0.29254300
H 0.48746100 2.46216600 0.77330600
C 4.17251800 -1.83701900 3.09172200
H 4.02029800 -1.10580000 3.89395000
H 5.12662500 -1.60703400 2.60466100
H 4.27155900 -2.82082700 3.56640000
C 2.98760900 -1.83173600 2.11255700
H 3.17049500 -2.62525700 1.37455900
C 2.92667200 1.36466500 2.15068600
H 2.60530300 2.16952100 1.47640300
C -1.10827800 2.75621800 -2.80415000
H -1.19525000 3.00335600 -3.87083500
H -2.04397700 2.26415600 -2.50736800
C 1.89735800 1.26974000 3.28381800
H 2.24866300 0.59444000 4.07299100
H 0.92994400 0.89522600 2.92875800
H 1.72979600 2.25088800 3.74549300
C 1.36398700 2.47649500 -3.05495200
H 2.21369400 1.79294200 -2.92604900
H 1.29646100 2.71433500 -4.12511100
C 0.15626200 1.40529300 -1.09619600
C -0.78468000 3.67477200 -0.49819200
H -1.71872500 3.20899500 -0.15577000
H -0.63079800 4.58208600 0.10239200
C -0.15625600 -1.40548800 -1.09607700
C -0.07015300 -1.78829900 -2.59200400
H 0.10498700 -0.90433200 -3.20694900
C 0.78428600 -3.67509200 -0.49788800
H 1.71833600 -3.20944100 -0.15530400
H 0.63018400 -4.58238300 0.10267400
C 1.68540200 3.39283700 -0.75831500
H 1.86014200 4.29466600 -0.15460500
H 2.53955400 2.72330600 -0.60407300
C -0.39006500 -2.70087700 -0.29243500
H -0.48787500 -2.46229200 0.77339700
C -1.68571400 -3.39281100 -0.75839700
H -1.86068100 -4.29459300 -0.15468200
H -2.53979500 -2.72314400 -0.60431300
C -1.36384900 -2.47657500 -3.05500300
H -2.21349800 -1.79291800 -2.92624500
H -1.29618800 -2.71444700 -4.12514600
C 1.58711500 3.76043900 -2.24363900
H 2.51596700 4.24733100 -2.56528100
C 0.89633100 -4.03794700 -1.98653900
H 1.74290500 -4.71903200 -2.13721100
C 0.40219700 4.71721400 -2.44993300
H 0.32184600 4.99414400 -3.50938200
H 0.56580800 5.64327800 -1.88285000
C -0.40243400 -4.71740200 -2.44978900
H -0.56624800 -5.64343300 -1.88270900
H -0.32196100 -4.99436600 -3.50922000
C 1.10834800 -2.75660600 -2.80380900
H 1.19546700 -3.00377800 -3.87047400
H 2.04405500 -2.26465500 -2.50687700
C -4.58091400 0.23039300 0.05639400
H -5.39286800 0.14706800 0.79536600
C -2.92690400 -1.36466100 2.15049000
H -2.60573700 -2.16942800 1.47600600
C 4.58106500 -0.22971100 0.05633100
H 5.39295200 -0.14640000 0.79537900
C -4.30502200 -1.75851100 2.70254700
H -4.22808900 -2.67829700 3.29542200
H -5.03372200 -1.93915700 1.90605100
H -4.71608800 -0.98295000 3.35779900
C 1.69600400 -2.19109000 2.85041100
H 1.78871400 -3.17433300 3.32881900
H 0.84028200 -2.22778200 2.17266300
H 1.46221300 -1.46563700 3.63610600
C -2.98721800 1.83176000 2.11297300
H -3.16997000 2.62550800 1.37519900
C -4.17215400 1.83694500 3.09210900
H -4.02006100 1.10550200 3.89415500
H -5.12627600 1.60722100 2.60495800
H -4.27107100 2.82064500 3.56703700
C -4.68989100 -0.96608400 -0.89307400
H -5.65110000 -0.96029300 -1.42150600
H -4.60513700 -1.92415100 -0.36799700
H -3.89804400 -0.93301400 -1.65192900
C 4.68991500 0.96695100 -0.89290500
H 5.65117700 0.96143800 -1.42124600
H 4.60492400 1.92490800 -0.36766500
H 3.89815300 0.93385000 -1.65184000
C -1.89755200 -1.27030900 3.28363600
H -2.24863500 -0.59509700 4.07298000
H -0.93002400 -0.89600600 2.92867000
H -1.73029500 -2.25162100 3.74507000
C 4.30471000 1.75867100 2.70282000
H 4.22759200 2.67824900 3.29599600
H 5.03333200 1.93974300 1.90634900
H 4.71598300 0.98299100 3.35780300
C -4.77563900 1.53976000 -0.71534500
H -3.93841300 1.71876700 -1.40218800
H -4.85299400 2.40628500 -0.05093300
H -5.69031700 1.50397700 -1.31966700
C 4.77606500 -1.53890800 -0.71562600
H 3.93890500 -1.71796800 -1.40253300
H 4.85358300 -2.40553000 -0.05136200
H 5.69075800 -1.50283200 -1.31991100
C -1.69559200 2.19071800 2.85098700
H -1.78822300 3.17379900 3.32974500
H -0.83983700 2.22757700 2.17328400
H -1.46189200 1.46495800 3.63642300
C -1.58725800 -3.76047200 -2.24369400
H -2.51612300 -4.24725500 -2.56546100
C -0.89654800 4.03760000 -1.98686400
H -1.74318900 4.71857400 -2.13766400
26
Me3SiSiMe3 Sum of electronic and thermal Free Energies= -818.123642
Si -1.16983700 0.00009700 -0.00004900
Si 1.16984000 -0.00009200 -0.00007100
C 1.82059500 0.88938900 -1.53940700
H 2.91613400 0.89652100 -1.55244900
H 1.47865400 0.39765200 -2.45622000
H 1.47921300 1.92948000 -1.57038400
C -1.82026000 1.77807600 -0.00695900
H -1.47946500 2.32175600 -0.89441800
H -2.91579800 1.79321100 -0.00585100
H -1.47755000 2.32931400 0.87508500
C 1.82041600 0.88853100 1.53983900
H 1.48064100 0.39455500 2.45626500
H 2.91595400 0.89806500 1.55163300
H 1.47680300 1.92783300 1.57293700
C -1.82018500 -0.88282400 1.54324100
H -2.91571900 -0.89072000 1.55621300
H -1.47803200 -1.92250300 1.57916900
H -1.47869700 -0.38650300 2.45774900
C 1.82006800 -1.77815600 -0.00048500
H 1.47807900 -2.32535500 -0.88531700
H 2.91560000 -1.79349900 -0.00060400
H 1.47832700 -2.32576200 0.88419900
C -1.82063700 -0.89502900 -1.53608900
H -1.47773000 -1.93470300 -1.56434500
H -2.91617600 -0.90384600 -1.54814600
H -1.48027200 -0.40548000 -2.45467200
